# Supplementary material for: Randomized Double-Blind Crossover Study for Evaluating a Probiotic Mixture on Gastrointestinal and Behavioral Symptoms of Autistic Children
Source: J Clin Med. 2022 Sep 6;11(18):5263. doi: 10.3390/jcm11185263 (PMC9504504; doi:10.3390/jcm11185263)
Supplement: Supplementary file 1 [file jcm-11-05263-s001.zip]

Archive with 1 entries (1 files):
- jcm-1838220-supplementary.pdf
